# Supplementary material for: Evaluation of a Florfenicol Formulation for Treating Streptococcosis and Francisellosis in Nile Tilapia (Oreochromis niloticus): A Study of Safety, Withdrawal Period and Efficacy
Source: Microorganisms. 2025 Mar 1;13(3):558. doi: 10.3390/microorganisms13030558 (PMC11944537; doi:10.3390/microorganisms13030558)
Supplement: Supplementary file 1 [file microorganisms-13-00558-s001.zip]

Archive with 1 entries (1 files):
- microorganisms-3458887-supplementary.pdf
